# Supplementary material for: Rapid In-Field Detection of Airborne Pathogens Using Loop-Mediated Isothermal Amplification (LAMP)
Source: Microorganisms. 2024 Dec 13;12(12):2578. doi: 10.3390/microorganisms12122578 (PMC11678261; doi:10.3390/microorganisms12122578)
Supplement: Supplementary file 1 [file microorganisms-12-02578-s001.zip]

Archive with 1 entries (1 files):
- microorganisms-3296341-supplementary.pdf
